# Supplementary material for: Assessment of the Safety and Efficacy of an Oral Probiotic-Based Vaccine Against Aspergillus Infection in Captive-Bred Humboldt Penguins (Spheniscus humboldti)
Source: Front Immunol. 2022 May 13;13:897223. doi: 10.3389/fimmu.2022.897223 (PMC9137413; doi:10.3389/fimmu.2022.897223)
Supplement: Supplementary Table S2 — Relative abundance of bacterial taxa found in the microbiota of Humboldt penguin. [file Table_2.xlsx]

## Sheet: Sheet1
		Relative abundance (%)
	Taxon	Sample 1	Sample 2	Sample 3	Sample 4
	g__Pseudomonas	3.36802	3.04263	3.03589	8.60595
	g__Oceanisphaera	2.15976	1.88055	1.81447	7.67317
	g__Staphylococcus	4.07914	4.37568	4.86879	6.81309
	g__Psychrobacter	4.91227	3.14218	3.26942	5.05913
	g__Fastidiosipila	9.04696	8.9829	8.8219	4.08744
	g__Corynebacterium	1.74274	2.72235	2.45053	3.99427
	g__Gottschalkia	4.63365	4.45791	4.51389	2.87411
	g__Acinetobacter	1.92302	3.22225	2.18781	2.29048
	g__Micrococcus	1.80648	2.62497	2.36756	2.24645
	g__Ezakiella	5.06342	3.94071	6.50043	2.18912
	g__Ulvibacter	0.183926	0.229388	0.172075	1.91573
	g__Actinomyces	1.48233	1.98875	2.45821	1.67102
	f__Lachnospiraceae	1.04073	2.26358	1.50565	1.43859
	g__Paracoccus	1.70996	1.2032	2.2001	1.43245
	g__Chloroplast	1.40949	0.495564	0.414823	1.32596
	f__Cardiobacteriaceae	1.04983	1.77234	2.42902	1.16418
	g__Streptococcus	0.725687	0.993291	0.938729	1.04131
	g__Sphingomonas	4.39783	2.64445	1.15229	1.0065
	f__Neisseriaceae	2.01954	1.59056	3.40769	0.968617
	g__Sporosarcina	1.54243	0.947847	0.906465	0.948139
	g__Massilia	0.517177	0.735771	0.437869	0.924589
	g__W5053	1.6617	1.60355	2.04339	0.815031
	g__Kocuria	0.798529	0.954339	0.579216	0.815031
	g__uncultured	0.865907	0.39169	0.261185	0.794553
	g__Cutibacterium	0.447977	0.573469	0.496251	0.744381
	g__Neisseria	0.145684	0.227224	1.4104	0.64199
	g__Peptoniphilus	0.543582	0.815841	0.811209	0.577484
	g__Erysipelothrix	0.48804	0.292145	0.273476	0.573389
	g__Proteiniphilum	0.795797	1.12313	1.01094	0.547791
	g__Bacillus	0.309578	0.341917	0.371804	0.540624
	f__Peptostreptococcales-Tissierellales	0.779408	1.07336	1.02477	0.507858
	g__Muribaculaceae	0.0701103	1.48236	0.342613	0.497619
	f__Micrococcaceae	0.405183	0.315949	0.259648	0.4925
	c__Clostridia	0.901418	0.798528	1.57172	0.486356
	g__Lactobacillus	0.212152	0.491236	0.470133	0.454615
	g__Nocardioides	0.333251	0.147154	0.238139	0.449496
	f__Dysgonomonadaceae	2.23442	1.61437	2.36295	0.433113
	g__Anaerococcus	0.162984	0.186107	0.132129	0.429018
	g__Clostridium_sensu_stricto_1	0.379688	0.365722	0.285767	0.42185
	g__Escherichia-Shigella	0.190299	0.270504	0.342613	0.417755
	g__Finegoldia	0.201226	0.300801	0.238139	0.407515
	g__Methylobacterium-Methylorubrum	1.75003	1.12963	0.688299	0.360416
	g__Brochothrix	0.146594	0.0779052	0.0553097	0.355296
	g__Tissierella	0.535387	0.328933	0.364122	0.353248
	g__Brachybacterium	0.354193	0.344081	0.23353	0.347105
	g__Enhydrobacter	0.937839	0.266176	0.261185	0.340961
	g__Snodgrassella	0.0528103	0.140662	0.50086	0.334818
	g__Rubellimicrobium	0.406093	0.242372	0.176684	0.329698
	g__Brevundimonas	0.302294	0.227224	0.181293	0.327651
	f__Comamonadaceae	0.415198	0.212075	0.222775	0.326627
	g__Bacteroides	0.0355104	0.302965	0.530052	0.319459
	g__Campylobacter	5.63341	1.72257	1.0432	0.305125
	g__Akkermansia	0.0291367	0.0757412	0.382559	0.302053
	g__Petrimonas	0.788513	1.62303	1.8498	0.297957
	g__Brevibacterium	0.254946	0.251028	0.215093	0.280551
	f__Enterobacteriaceae	0.210331	1.0712	0.540806	0.279527
	f__Actinomycetaceae	0.915076	0.335425	0.801991	0.271336
	g__Jonquetella	0.363299	0.623242	0.470133	0.270312
	g__Hymenobacter	0.215794	0.110366	0.0798918	0.254953
	g__Roseomonas	0.203957	0.183943	0.142883	0.244714
	g__Lactococcus	0.0864997	0.344081	0.139811	0.242666
	g__Paenalcaligenes	0.0855892	0.129842	0.107547	0.242666
	f__Intrasporangiaceae	0.36603	0.264012	0.201266	0.241642
	g__Salinicoccus	0.114726	0	0.0230457	0.240618
	g__Jeotgalicoccus	0.211241	0.350573	0.164393	0.239595
	g__Blautia	0.0473472	0.0541008	0.25043	0.238571
	g__Arthrobacter	0.193941	0.127678	0.149029	0.233451
	f__Staphylococcaceae	0.142042	0.0865614	0.162856	0.232427
	g__Blastococcus	0.185747	0.12335	0.176684	0.229355
	o__Burkholderiales	0.201226	0.530188	0.7728	0.228332
	g__Porphyromonas	0.336893	0.753084	1.21374	0.218092
	g__Pseudonocardia	0.187568	0.153646	0.155175	0.212973
	g__Photobacterium	0.159342	0.0757412	0.0829646	0.212973
	f__Rhodobacteraceae	0.159342	0.0908894	0.139811	0.208877
	g__Actinomycetaceae	0.130205	0.231552	0.150565	0.197614
	g__Bifidobacterium	0.0737524	0.0995456	0.26733	0.19659
	g__Kytococcus	0.172999	0.192599	0.153638	0.195566
	g__Noviherbaspirillum	0.161163	0.136334	0.153638	0.186351
	g__uncultured	0.0145684	0.10171	0.0276549	0.186351
	g__Ignatzschineria	0.0555419	0.0605929	0.0921829	0.184303
	g__Skermanella	0.150236	0.0865614	0.162856	0.18328
	g__Taibaiella	0.0837681	0.0324605	0.0737463	0.180208
	f__Microbacteriaceae	0.119279	0.110366	0.10601	0.17304
	g__Romboutsia	0.0946944	0.132006	0.278085	0.170993
	g__Aerococcus	0.0883207	0.352738	0.0829646	0.168945
	g__Dietzia	0.181194	0.125514	0.130592	0.15973
	g__Microbacterium	0.136578	0.0887254	0.129056	0.15973
	g__Stenotrophomonas	0.113815	0.125514	0.147493	0.156658
	g__Pantoea	0.0664682	0.508548	0.0875737	0.151538
	g__Burkholderia-Caballeronia-Paraburkholderia	0.0127473	0	0	0.150515
	g__Herbaspirillum	0.338715	0.512876	0.19973	0.148467
	g__Marmoricola	0.167536	0.138498	0.153638	0.147443
	g__Friedmanniella	0.129294	0.121186	0.121374	0.146419
	g__Rothia	0.239468	0.064921	0.10601	0.141299
	g__Agathobacter	0.0509893	0.0908894	0.122911	0.139252
	g__Parasutterella	0.0200315	0.0714131	0.316495	0.132084
	g__Acholeplasma	0.097426	0.357066	0.341077	0.127989
	g__Amaricoccus	0.144773	0.0887254	0.0507006	0.123893
	g__Novosphingobium	0.0482577	0.0194763	0.0276549	0.122869
	f__Planococcaceae	0.107442	0.142826	0.162856	0.120821
	g__Nakamurella	0.0937839	0.0930535	0.0599189	0.120821
	d__Bacteria	0.059184	0.175287	0.121374	0.119797
	g__uncultured	0.285904	0.0064921	0	0.118773
	o__Enterobacterales	0.345088	0.707639	0.141347	0.117749
	g__Granulicatella	0.0746629	0.0454447	0.0906465	0.117749
	g__uncultured	0.0236736	0.214239	0.0138274	0.117749
	g__Glutamicibacter	0.0464367	0	0.0768191	0.115702
	g__Peptococcus	0.127473	0.229388	0.215093	0.114678
	f__Bacillaceae	0.10471	0.0800692	0.0261185	0.114678
	g__Subdoligranulum	0.0345999	0.0952175	0.0507006	0.113654
	g__Lawsonella	0.116547	0.121186	0.17822	0.11263
	g__Pedobacter	0.0582735	0.0432807	0.0414823	0.111606
	g__Gemella	0.150236	0.0843973	0.165929	0.110582
	g__Atopostipes	0.147505	0.0822333	0.0983284	0.110582
	g__Moheibacter	0.256767	0.0779052	0.207412	0.108534
	g__CAG-352	0.0227631	0.0216403	0.0368732	0.108534
	g__Paenibacillus	0.0956049	0.0519368	0.0891101	0.10751
	f__Xanthomonadaceae	0.0446156	0.0692491	0.0768191	0.10751
	g__Gaiella	0.0828576	0.0324605	0.0245821	0.10751
	g__Mageibacillus	0.108352	0.194763	0.255039	0.104439
	g__uncultured	0.0628261	0.125514	0.0860374	0.104439
	g__Faecalibacterium	0.0172999	0.0216403	0.0998648	0.103415
	g__uncultured	0.0555419	0.0324605	0.0399459	0.103415
	g__PeH15	0.237646	0.38087	0.259648	0.100343
	g__Haemophilus	0.132936	0.0822333	0.0891101	0.0941996
	g__Alistipes	0.0227631	0.162303	0.0583825	0.0931757
	g__Fusobacterium	1.15181	0.138498	0.321104	0.0921517
	g__Lautropia	0.0728418	0.0302965	0.0906465	0.0921517
	g__Acidothermus	0.00364209	0	0.00768191	0.0921517
	g__Ileibacterium	0	0	0	0.0921517
	g__Dubosiella	0.00455261	0	0.0184366	0.0901039
	g__Macrococcus	0.0755734	0.10171	0.0737463	0.08908
	g__Parabacteroides	0.0109263	0.064921	0.0860374	0.0880561
	g__Chryseobacterium	0.207599	0.0497728	0.124447	0.0870322
	g__uncultured	0.111994	0.0584289	0.0553097	0.0870322
	g__Guggenheimella	0.100158	0.129842	0.12752	0.0860083
	g__Subgroup_2	0.00364209	0	0.0153638	0.0849844
	g__Sutterella	0.0236736	0.0584289	0.268867	0.0829366
	f__Veillonellaceae	0.0737524	0.164467	0.109083	0.0819127
	g__Cryobacterium	0.0937839	0.0995456	0.0798918	0.0808888
	g__uncultured	0.00455261	0	0	0.0808888
	g__Lachnospiraceae_NK4A136_group	0.0437051	0.973815	0.0399459	0.0798648
	g__Prevotella	0.078305	0.103874	0.296522	0.0788409
	g__Streptobacillus	0.170268	1.28111	0.102938	0.0788409
	g__Turicibacter	0.0564524	0.0367886	0.0798918	0.0788409
	g__Helcococcus	0.0327788	0.0302965	0.0445551	0.077817
	g__IMCC26256	0.0236736	0.0173123	0.0291912	0.077817
	g__Clostridia_UCG-014	0.0109263	0.173123	0.207412	0.0767931
	g__67-14	0.102889	0.0952175	0.0891101	0.0767931
	g__H1	0.059184	0.35923	0.431723	0.0757692
	g__Veillonella	0.0619156	0.110366	0.102938	0.0747453
	g__Acidiphilium	0.0500788	0.0238044	0.0537734	0.0737214
	g__Cellulomonas	0.0373314	0.0346245	0.0476278	0.0737214
	g__Paeniglutamicibacter	0.0719313	0.0411166	0.0491642	0.0716736
	g__Sphingobacterium	0.0145684	0.0173123	0.0107547	0.0706497
	g__Comamonas	0.203047	0.108202	0.0722099	0.0696258
	g__Simplicispira	0.147505	0.0497728	0.136738	0.0686019
	g__Microlunatus	0.0710208	0.0952175	0.0752827	0.0686019
	g__Polaromonas	0.0518998	0.0389526	0.0368732	0.0686019
	g__Klenkia	0.0345999	0.0346245	0.0307276	0.0686019
	g__Leuconostoc	0.0154789	0.0173123	0.0122911	0.0675779
	f__Yersiniaceae	0.0264052	0	0	0.0675779
	g__Megasphaera	0.0182105	0.0367886	0.208948	0.066554
	g__Carnobacterium	0.0664682	0.0908894	0.0553097	0.066554
	g__Suttonella	0.107442	0.067085	0.0614553	0.0655301
	g__Rhodococcus	0.0482577	0.062757	0.0384095	0.0655301
	o__Micrococcales	0.0336893	0.0151482	0	0.0655301
	g__Exiguobacterium	0.0464367	0.12335	0.0660644	0.0645062
	g__Lachnoclostridium	0.00182105	0.0908894	0.0937193	0.0624584
	g__Lysobacter	0.100158	0.0389526	0.052237	0.0624584
	g__Lacticigenium	0.0573629	0.0476087	0.0368732	0.0624584
	g__Truepera	0.0673787	0.0281324	0.0768191	0.0614345
	g__[Eubacterium]_eligens_group	0.00455261	0	0.0107547	0.0614345
	g__Acidibacter	0.00364209	0	0.00921829	0.0604106
	g__Solirubrobacter	0.0755734	0.0151482	0	0.0604106
	g__Candidatus_Alysiosphaera	0.0673787	0.0432807	0.0445551	0.0593867
	g__Luteimonas	0.0391525	0.0432807	0.0399459	0.0593867
	g__Streptomyces	0.0318683	0.0129842	0.0184366	0.0593867
	f__Burkholderiaceae	0.040063	0.0887254	0.0553097	0.0583628
	g__uncultured	0.0282262	0.0108202	0.0537734	0.0573389
	g__Roseisolibacter	0.040063	0.0302965	0.0430187	0.0573389
	g__KD4-96	0.0318683	0.0238044	0.0291912	0.0573389
	g__Dialister	0.0418841	0.0346245	0.0245821	0.0573389
	g__Intestinibacter	0.0291367	0.0216403	0.019973	0.0573389
	f__Pseudomonadaceae	0.0446156	0	0.0384095	0.056315
	g__uncultured	0	0	0.00768191	0.056315
	f__Dermatophilaceae	0	0.0367886	0	0.056315
	g__Gelidibacter	0.0491682	0.0541008	0.052237	0.055291
	g__Faecalibaculum	0.00819471	0.0108202	0.00614553	0.055291
	g__Aeromicrobium	0.0564524	0.0692491	0.0599189	0.0542671
	g__JG30-KF-CM45	0.0355104	0.0259684	0.0107547	0.0542671
	g__Dermacoccus	0.0546314	0.0908894	0.0660644	0.0532432
	g__Varibaculum	0.0673787	0.0454447	0.052237	0.0532432
	g__Marinospirillum	0.059184	0.0194763	0.0291912	0.0532432
	g__Craurococcus-Caldovatus	0.0455261	0.0173123	0.0215093	0.0532432
	g__uncultured	0.0710208	0.0584289	0.0921829	0.0522193
	g__Christensenellaceae_R-7_group	0.020942	0.0454447	0.0215093	0.0522193
	f__Xanthobacteraceae	0	0	0.0184366	0.0522193
	g__Allobaculum	0.0136578	0.0108202	0.0169002	0.0522193
	g__Eremococcus	0.0245841	0	0.0215093	0.0511954
	g__Aggregatibacter	0.00546314	0.0238044	0.0752827	0.0501715
	g__Defluviicoccus	0.0482577	0.0367886	0.0230457	0.0501715
	g__Flavobacterium	0.0482577	0.0194763	0.0215093	0.0501715
	g__Rikenellaceae_RC9_gut_group	0.00273157	0.00432807	0	0.0501715
	g__Tomitella	0.0864997	0.0908894	0.0829646	0.0491476
	g__Clostridium_sensu_stricto_13	0.0318683	0.0302965	0.0414823	0.0491476
	g__uncultured	0.0746629	0.0454447	0.032264	0.0491476
	f__Sphingobacteriaceae	0.00637366	0.0194763	0.019973	0.0491476
	g__Deinococcus	0.117457	0.0259684	0.0353368	0.0481237
	g__Devosia	0.0254946	0	0.0353368	0.0481237
	g__Lachnospiraceae_UCG-004	0	0.0432807	0.0307276	0.0481237
	g__Fenollaria	0.0172999	0.0216403	0.0291912	0.0481237
	g__Leucobacter	0.0473472	0	0.0276549	0.0481237
	g__Castellaniella	0.15752	0.0692491	0.0230457	0.0481237
	g__uncultured	0.0136578	0.0129842	0.0153638	0.0481237
	g__uncultured	0	0.0129842	0.00768191	0.0481237
	g__uncultured	0.0691997	0.0562649	0.0676008	0.0470998
	g__Alkanindiges	0.0719313	0.0367886	0.032264	0.0470998
	g__Oceanobacillus	0.020942	0.0497728	0.0153638	0.0470998
	f__Oxalobacteraceae	0.0163894	0.0281324	0	0.0470998
	g__Enterococcus	0.0482577	0.0908894	0.0414823	0.0460759
	g__Shewanella	0.0437051	0.0605929	0.0384095	0.045052
	g__Allorhizobium-Neorhizobium-Pararhizobium-Rhizobium	0.0336893	0.0302965	0.0169002	0.045052
	g__uncultured	0	0	0.00768191	0.045052
	g__Edaphobaculum	0.0127473	0.00432807	0	0.045052
	g__Duganella	0.0182105	0.0302965	0.019973	0.0440281
	g__Terrisporobacter	0.00637366	0.0151482	0.0184366	0.0440281
	g__Gemmatimonas	0.0245841	0.0281324	0.00460914	0.0440281
	g__Tessaracoccus	0.078305	0.0519368	0.0553097	0.0430041
	g__Kitasatospora	0	0	0	0.0430041
	g__Virgibacillus	0	0	0	0.0430041
	g__Paeniclostridium	0.0482577	0.0281324	0.0338004	0.0419802
	g__[Ruminococcus]_gnavus_group	0	0.0151482	0.0215093	0.0419802
	g__Roseovarius	0.0564524	0.0432807	0.0291912	0.0409563
	g__Facklamia	0.0254946	0.183943	0.0107547	0.0409563
	g__Dorea	0.0154789	0.0194763	0.0368732	0.0399324
	c__Actinobacteria	0.0227631	0.0302965	0.0230457	0.0399324
	g__[Eubacterium]_hallii_group	0.0182105	0.0151482	0.0215093	0.0399324
	g__Bergeyella	0.0109263	0	0.0169002	0.0399324
	g__Thiopseudomonas	0.059184	0.0238044	0.0568461	0.0389085
	g__Caulobacter	0.0254946	0.0541008	0.032264	0.0389085
	g__uncultured	0.0154789	0.0324605	0.0169002	0.0389085
	f__Rhizobiaceae	0.0582735	0.0324605	0.00614553	0.0389085
	g__Ruminococcus	0.00728418	0.106038	0.032264	0.0378846
	g__Alloprevotella	0.0282262	0.10171	0.064528	0.0368607
	g__Ornithinicoccus	0.0600945	0.0346245	0.0276549	0.0368607
	g__Alloscardovia	0.020942	0.0216403	0.00768191	0.0368607
	g__Patulibacter	0.00546314	0	0	0.0368607
	g__Rhizobacter	0	0	0.0338004	0.0358368
	g__Pseudoxanthomonas	0.0163894	0.0173123	0.0230457	0.0358368
	g__Cellvibrio	0.0236736	0	0.0184366	0.0358368
	f__Sphingomonadaceae	0.0227631	0.00865614	0.00460914	0.0358368
	g__Actinomycetospora	0.0236736	0.0389526	0.0660644	0.0348129
	g__Aeromonas	0.0518998	0.062757	0.0307276	0.0348129
	g__uncultured	0.00455261	0	0.0138274	0.0348129
	f__Myxococcaceae	0.00182105	0	0.0122911	0.0348129
	g__A2	0.00910523	0.151482	0.00921829	0.0348129
	g__Luteibacter	0.0291367	0.0411166	0.00921829	0.0348129
	g__Dokdonella	0.0254946	0.0346245	0.00614553	0.0348129
	f__Oscillospiraceae	0	0.0973815	0	0.0348129
	g__Solibacillus	0.0282262	0.0346245	0	0.0348129
	g__uncultured	0.0236736	0.0064921	0	0.0348129
	g__Methyloversatilis	0	0	0	0.0348129
	g__Rubritepida	0.0355104	0.0238044	0.0414823	0.033789
	f__Propionibacteriaceae	0.0154789	0.0151482	0.0399459	0.033789
	g__Abiotrophia	0.0355104	0.0735771	0.0384095	0.033789
	g__Dermabacter	0.0109263	0.0173123	0.0276549	0.033789
	g__Aureimonas	0.0245841	0.0562649	0.0169002	0.033789
	f__Beijerinckiaceae	0.0355104	0.0411166	0.00768191	0.033789
	f__Pasteurellaceae	0.0300473	0.0108202	0.0460914	0.0327651
	g__Coprococcus	0	0	0.0245821	0.0327651
	g__UCG-002	0.0172999	0.0194763	0.00921829	0.0327651
	g__Curtobacterium	0	0	0	0.0327651
	f__Nocardioidaceae	0	0	0	0.0327651
	g__Thauera	0.0318683	0.0497728	0.0230457	0.0317412
	g__Collinsella	0.0309578	0.00865614	0.0230457	0.0307172
	g__uncultured	0.0127473	0	0.0169002	0.0307172
	g__Vibrio	0.0100158	0	0	0.0307172
	g__Mucilaginibacter	0	0	0	0.0307172
	g__CL500-29_marine_group	0.0291367	0	0.0261185	0.0296933
	g__Ilumatobacter	0.0355104	0.0238044	0.0138274	0.0296933
	g__Cupriavidus	0.00728418	0.0108202	0.0138274	0.0296933
	g__F0332	0.00819471	0	0	0.0296933
	g__Aequorivita	0.0327788	0.0173123	0.064528	0.0286694
	g__Qipengyuania	0.0482577	0.0432807	0.0307276	0.0286694
	g__F082	0	0.0064921	0.00768191	0.0286694
	g__MND1	0.0145684	0.0129842	0	0.0286694
	g__Brevibacillus	0.00273157	0	0	0.0286694
	g__uncultured	0.0546314	0	0.0445551	0.0276455
	g__Iamia	0.0528103	0	0.0430187	0.0276455
	g__Dolosigranulum	0.0154789	0.0281324	0.0215093	0.0276455
	g__Arenimonas	0.0264052	0	0.0184366	0.0276455
	g__Murdochiella	0.020942	0.0064921	0.0169002	0.0276455
	g__Modestobacter	0.0118368	0.0281324	0.0153638	0.0276455
	g__Aliicoccus	0.0864997	0.0432807	0.0138274	0.0276455
	g__Propioniciclava	0.0264052	0.0216403	0.0138274	0.0276455
	g__uncultured	0.0473472	0.00432807	0.0107547	0.0276455
	g__Peredibacter	0.0145684	0.00865614	0.00921829	0.0276455
	g__Janthinobacterium	0.0109263	0.0302965	0	0.0276455
	g__uncultured	0.0200315	0.0389526	0.0384095	0.0266216
	g__Oceanobacter	0.0200315	0.0389526	0.0215093	0.0266216
	g__Sphingorhabdus	0.0154789	0.00865614	0.0184366	0.0266216
	g__Aquipuribacter	0.0172999	0.0129842	0.00614553	0.0266216
	g__Rubrobacter	0.00182105	0.0497728	0.00460914	0.0266216
	g__Serratia	0.0254946	0.0302965	0	0.0266216
	g__Oscillibacter	0	0.00432807	0	0.0266216
	f__Kineosporiaceae	0.019121	0	0	0.0266216
	g__JG30-KF-AS9	0	0	0.00307276	0.0255977
	g__Vicinamibacteraceae	0.0136578	0	0	0.0255977
	g__Tumebacillus	0.0218525	0.0692491	0.0399459	0.0245738
	g__Trichococcus	0.0364209	0.0194763	0.019973	0.0245738
	f__Acetobacteraceae	0.038242	0.0584289	0.0122911	0.0245738
	g__Pseudoclavibacter	0.0309578	0	0	0.0245738
	g__Pseudoalteromonas	0.00455261	0	0	0.0245738
	g__Aliivibrio	0.0227631	0	0.0153638	0.0235499
	g__Saccharopolyspora	0.0163894	0	0	0.0235499
	g__Cereibacter	0.00728418	0	0	0.0235499
	g__Moraxella	0.00364209	0	0	0.0235499
	g__Ralstonia	0.0254946	0.0151482	0.052237	0.022526
	g__uncultured	0.0719313	0.0281324	0.0230457	0.022526
	g__Nosocomiicoccus	0.0136578	0.121186	0.0169002	0.022526
	g__Gordonia	0.080126	0.0129842	0.0169002	0.022526
	g__Quadrisphaera	0.0291367	0.0173123	0.0138274	0.022526
	g__Atopobium	0.00637366	0.0173123	0.0122911	0.022526
	g__Achromobacter	0	0	0.00768191	0.022526
	g__Aliterella	0.0264052	0.0302965	0.00460914	0.022526
	f__Micromonosporaceae	0.019121	0.0324605	0	0.022526
	g__uncultured	0	0	0	0.022526
	g__Anaerostipes	0	0	0.0307276	0.0215021
	g__uncultured	0.00819471	0.0151482	0.0215093	0.0215021
	g__Candidatus_Solibacter	0	0	0.0107547	0.0215021
	g__Tepidimicrobium	0.0200315	0.0194763	0.00921829	0.0215021
	g__Adhaeribacter	0.0127473	0.0129842	0	0.0215021
	g__Ruminofilibacter	0	0	0	0.0215021
	g__Rathayibacter	0	0	0	0.0215021
	g__Erysipelatoclostridium	0	0	0.0445551	0.0204782
	g__Microvirga	0.0163894	0.0151482	0.0184366	0.0204782
	g__Hyphomicrobium	0	0	0.0138274	0.0204782
	g__Longimicrobiaceae	0.00910523	0.0129842	0.00768191	0.0204782
	g__Fimbriimonadaceae	0	0.0064921	0.00460914	0.0204782
	g__Providencia	0.0172999	0.0281324	0	0.0204782
	g__AD3	0	0	0	0.0204782
	g__Limnobacter	0.00910523	0.0129842	0.0338004	0.0194543
	g__1174-901-12	0.0437051	0.0541008	0.0276549	0.0194543
	g__Peptoclostridium	0.0327788	0.0151482	0.0245821	0.0194543
	g__Gitt-GS-136	0.019121	0	0.0230457	0.0194543
	g__Oligoflexus	0	0.00865614	0.0153638	0.0194543
	g__NK4A214_group	0	0.0887254	0.0107547	0.0194543
	g__MB-A2-108	0.020942	0.00865614	0.00921829	0.0194543
	g__Psychromonas	0.00728418	0	0.00614553	0.0194543
	g__Pajaroellobacter	0.00819471	0.00432807	0.00460914	0.0194543
	g__Kurthia	0.0172999	0.0324605	0	0.0194543
	g__Ochrobactrum	0.0182105	0.0238044	0	0.0194543
	g__Endobacter	0.0109263	0.00865614	0	0.0194543
	g__Gilliamella	0	0.00865614	0	0.0194543
	g__Clostridiaceae	0.0318683	0	0	0.0194543
	g__uncultured	0.00728418	0	0	0.0194543
	g__Lachnospira	0.00637366	0	0	0.0194543
	g__uncultured	0	0	0	0.0194543
	g__Catenibacterium	0.0127473	0.0151482	0.0184366	0.0184303
	g__Fusicatenibacter	0.0127473	0.0259684	0.0169002	0.0184303
	o__Frankiales	0	0.0129842	0.0138274	0.0184303
	f__Selenomonadaceae	0.0127473	0	0.0107547	0.0184303
	g__Antricoccus	0.00546314	0.0173123	0.00460914	0.0184303
	g__Haliangium	0.0118368	0.0151482	0.00460914	0.0184303
	f__Ruminococcaceae	0.00364209	0.0324605	0.00307276	0.0184303
	g__Agrococcus	0.0418841	0	0	0.0184303
	g__uncultured	0.00637366	0	0	0.0184303
	g__Morganella	0.00455261	0	0	0.0184303
	g__Granulicella	0	0	0	0.0184303
	g__Nitrosomonas	0.0145684	0.0151482	0.0138274	0.0174064
	g__Negativicoccus	0.0100158	0.00865614	0.00921829	0.0174064
	g__uncultured	0	0	0.00307276	0.0174064
	f__Geodermatophilaceae	0.0218525	0.0281324	0	0.0174064
	g__Kineococcus	0.00910523	0	0	0.0174064
	g__uncultured	0	0	0	0.0174064
	g__uncultured	0	0	0	0.0174064
	g__0319-6G20	0.00546314	0	0.0138274	0.0163825
	g__Thermobacillus	0.00455261	0	0.0107547	0.0163825
	g__Flaviflexus	0.00728418	0.0151482	0.00921829	0.0163825
	g__Sinobaca	0	0	0.00921829	0.0163825
	g__RCP2-54	0	0	0	0.0163825
	g__Roseburia	0	0.0995456	0.0230457	0.0153586
	g__Micropruina	0.0145684	0.0151482	0.0138274	0.0153586
	g__Sphingopyxis	0.00819471	0	0.0122911	0.0153586
	o__Cellvibrionales	0	0	0.00768191	0.0153586
	g__Anaerosporobacter	0	0	0.00460914	0.0153586
	f__Aerococcaceae	0	0.0216403	0	0.0153586
	g__Marinobacter	0.00819471	0.0064921	0	0.0153586
	g__Ferruginibacter	0.0282262	0	0	0.0153586
	g__P3OB-42	0.0109263	0	0	0.0153586
	g__Thermoactinomyces	0.00819471	0	0	0.0153586
	g__Ureibacillus	0.00819471	0	0	0.0153586
	g__Parviterribacter	0	0	0	0.0153586
	g__Occallatibacter	0	0	0	0.0153586
	g__Leptotrichia	0.0136578	0.0194763	0.132129	0.0143347
	g__Holdemanella	0.00728418	0	0.0153638	0.0143347
	g__Alishewanella	0.0100158	0.0302965	0.0138274	0.0143347
	g__uncultured	0.00455261	0.00865614	0.0107547	0.0143347
	g__Erysipelotrichaceae_UCG-003	0	0	0.00614553	0.0143347
	g__Aurantisolimonas	0.00819471	0.0108202	0	0.0143347
	f__Chitinophagaceae	0.0163894	0	0	0.0143347
	g__Ornithinimicrobium	0.00910523	0	0	0.0143347
	g__SC-I-84	0.00546314	0	0	0.0143347
	g__Clostridioides	0	0	0	0.0143347
	g__Marinomonas	0	0	0	0.0143347
	g__Gardnerella	0	0	0	0.0143347
	g__Yaniella	0	0	0	0.0143347
	g__Tepidiphilus	0.00455261	0	0.0245821	0.0133108
	f__Rhodanobacteraceae	0	0.0129842	0.0215093	0.0133108
	g__Psychroglaciecola	0.0109263	0	0.0184366	0.0133108
	g__Arsenicicoccus	0.0200315	0.0346245	0.00921829	0.0133108
	g__uncultured	0.00364209	0.00432807	0.00921829	0.0133108
	c__Alphaproteobacteria	0	0	0.00307276	0.0133108
	g__Olsenella	0.0118368	0.0605929	0	0.0133108
	g__Nocardiopsis	0.0100158	0.0562649	0	0.0133108
	g__Halomonas	0.0291367	0.0238044	0	0.0133108
	g__Cloacibacterium	0.0227631	0.00865614	0	0.0133108
	g__Candidatus_Protochlamydia	0.00273157	0.0064921	0	0.0133108
	g__Altererythrobacter	0.0273157	0	0	0.0133108
	g__Flavisolibacter	0.0109263	0	0	0.0133108
	g__Luteolibacter	0.00910523	0	0	0.0133108
	g__uncultured	0	0	0	0.0133108
	g__Pasteurella	0	0	0	0.0133108
	g__Microtrichales	0	0	0	0.0133108
	g__Dielma	0	0	0	0.0133108
	g__SBR1031	0.0145684	0	0.0384095	0.0122869
	g__Rheinheimera	0.0245841	0	0.0261185	0.0122869
	g__Dyadobacter	0.00637366	0	0.0184366	0.0122869
	g__Ammoniphilus	0.0118368	0	0.0153638	0.0122869
	g__Flavonifractor	0	0	0.0153638	0.0122869
	g__uncultured	0.00910523	0.746592	0.0107547	0.0122869
	f__Clostridiaceae	0	0	0.00614553	0.0122869
	g__Colidextribacter	0.00364209	0.0497728	0	0.0122869
	g__Haoranjiania	0	0.00865614	0	0.0122869
	f__Cyclobacteriaceae	0.0118368	0	0	0.0122869
	g__Candidatus_Ovatusbacter	0.00455261	0	0	0.0122869
	f__Solirubrobacteraceae	0	0	0	0.0122869
	f__Polyangiaceae	0	0	0	0.0122869
	g__Garicola	0	0	0	0.0122869
	g__uncultured	0	0	0	0.0122869
	g__Belnapia	0	0	0	0.0122869
	g__Acetobacter	0.00455261	0	0.032264	0.011263
	g__Filifactor	0.020942	0.0714131	0.0230457	0.011263
	g__Desulfosporosinus	0.0127473	0	0.0184366	0.011263
	g__Phascolarctobacterium	0.00182105	0.00432807	0.0138274	0.011263
	g__Tychonema_CCAP_1459-11B	0.0182105	0.0108202	0.0122911	0.011263
	g__Undibacterium	0.0100158	0	0.0122911	0.011263
	g__[Ruminococcus]_gauvreauii_group	0.00637366	0	0.00921829	0.011263
	g__uncultured	0.00455261	0	0.00768191	0.011263
	g__Weissella	0	0.0108202	0.00614553	0.011263
	g__Steroidobacter	0.00546314	0	0.00460914	0.011263
	g__uncultured	0.00455261	0.00432807	0.00307276	0.011263
	g__uncultured	0.0100158	0.00865614	0	0.011263
	g__Prevotellaceae_UCG-003	0.00182105	0	0	0.011263
	g__uncultured	0	0	0	0.011263
	g__Peptoanaerobacter	0	0	0	0.011263
	g__Quinella	0	0	0	0.011263
	g__Terrabacter	0	0	0	0.011263
	o__Solirubrobacterales	0.0145684	0.0129842	0.0138274	0.0102391
	g__Azospirillum	0.00910523	0.0108202	0.0138274	0.0102391
	g__Desemzia	0.106531	0.0432807	0.0107547	0.0102391
	g__Candidatus_Udaeobacter	0	0	0.0107547	0.0102391
	g__Gallicola	0	0	0.00768191	0.0102391
	g__UCG-005	0.00819471	0	0.00614553	0.0102391
	g__Mycobacterium	0.0391525	0.064921	0.00460914	0.0102391
	g__Desulfovibrio	0.00819471	0.0302965	0	0.0102391
	g__Butyrivibrio	0.00546314	0.0151482	0	0.0102391
	g__Lineage_IV	0	0.0129842	0	0.0102391
	g__Subgroup_5	0	0.00865614	0	0.0102391
	f__Pseudonocardiaceae	0.0437051	0	0	0.0102391
	g__uncultured	0.0118368	0	0	0.0102391
	f__Flavobacteriaceae	0.00637366	0	0	0.0102391
	g__Methylotenera	0.00364209	0	0	0.0102391
	g__Chthoniobacter	0	0	0	0.0102391
	g__Isoptericola	0	0	0	0.0102391
	f__Acidobacteriaceae_(Subgroup_1)	0	0	0	0.0102391
	g__Vogesella	0	0	0	0.0102391
	g__Ferribacterium	0	0	0	0.0102391
	g__uncultured	0	0	0	0.0102391
	p__Chloroflexi	0	0	0	0.0102391
	g__Bosea	0.019121	0	0.032264	0.00921517
	g__Bryobacter	0.0200315	0.0281324	0.0291912	0.00921517
	g__Spirosoma	0.0118368	0.00865614	0.0276549	0.00921517
	g__Allofustis	0.020942	0.0173123	0.0245821	0.00921517
	g__Terriglobus	0.0145684	0.0064921	0.019973	0.00921517
	g__TM7a	0.00819471	0.0324605	0.0153638	0.00921517
	g__uncultured	0.00455261	0	0.0122911	0.00921517
	g__Ruminiclostridium	0.0182105	0	0.0107547	0.00921517
	g__Chujaibacter	0.0118368	0	0.0107547	0.00921517
	g__Bradymonadales	0.0172999	0.0064921	0.00921829	0.00921517
	g__Clostridia_vadinBB60_group	0.00182105	0.0281324	0.00614553	0.00921517
	g__BIrii41	0.00273157	0.0151482	0.00614553	0.00921517
	g__Scytonema_UTEX_2349	0	0	0.00614553	0.00921517
	g__Candidatus_Xiphinematobacter	0	0.00865614	0.00307276	0.00921517
	g__Sphingobium	0.00455261	0.0151482	0	0.00921517
	o__Microtrichales	0.0182105	0	0	0.00921517
	g__Cohnella	0.00637366	0	0	0.00921517
	g__Barnesiella	0	0	0	0.00921517
	g__A21b	0	0	0	0.00921517
	g__Saccharomonospora	0	0	0	0.00921517
	g__Parvimonas	0	0	0	0.00921517
	g__Planifilum	0	0	0	0.00921517
	g__Pectobacterium	0	0	0	0.00921517
	g__Vagococcus	0	0	0	0.00921517
	g__uncultured	0	0	0	0.00921517
	g__HN-HF0106	0	0	0	0.00921517
	g__Arcobacter	0.00910523	0	0.0261185	0.00819127
	g__Lachnospiraceae_ND3007_group	0.0109263	0	0.0215093	0.00819127
	g__Peptostreptococcus	0	0	0.0153638	0.00819127
	g__Blfdi19	0.00364209	0.0238044	0.00614553	0.00819127
	g__Blastocatella	0.0200315	0.0108202	0.00614553	0.00819127
	g__Candidimonas	0.00819471	0	0.00614553	0.00819127
	g__[Eubacterium]_ruminantium_group	0.00546314	0	0.00614553	0.00819127
	g__TK10	0.0172999	0.0108202	0.00460914	0.00819127
	g__Methylomicrobium	0	0.0108202	0	0.00819127
	g__Nitrospira	0.0200315	0	0	0.00819127
	g__Legionella	0.00819471	0	0	0.00819127
	g__Buchnera	0.00728418	0	0	0.00819127
	g__Advenella	0	0	0	0.00819127
	g__Tuzzerella	0	0	0	0.00819127
	c__Cyanobacteriia	0	0	0	0.00819127
	g__Domibacillus	0	0	0	0.00819127
	g__CWT_CU03-E12	0	0	0	0.00819127
	g__Nodosilinea_PCC-7104	0	0	0	0.00819127
	g__Acetomicrobium	0	0	0	0.00819127
	c__Desulfuromonadia	0	0	0	0.00819127
	g__SWB02	0	0	0	0.00819127
	g__[Eubacterium]_coprostanoligenes_group	0	0.0194763	0.0291912	0.00716736
	g__S0134_terrestrial_group	0.00819471	0.00432807	0.0230457	0.00716736
	g__Parapusillimonas	0.0837681	0.0194763	0.0138274	0.00716736
	g__AKYG1722	0.00728418	0	0.0122911	0.00716736
	f__Blastocatellaceae	0	0	0.0122911	0.00716736
	g__Turicella	0	0	0.0122911	0.00716736
	g__Megamonas	0.00637366	0	0.0107547	0.00716736
	g__uncultured	0.00455261	0.00432807	0.00768191	0.00716736
	g__Bdellovibrio	0.00910523	0	0.00768191	0.00716736
	g__Hydrogenophaga	0.0127473	0	0.00614553	0.00716736
	g__Kingella	0	0	0.00614553	0.00716736
	g__Treponema	0	0	0.00614553	0.00716736
	g__bacteriap25	0	0.00865614	0.00307276	0.00716736
	g__uncultured	0.00273157	0.0454447	0	0.00716736
	g__Mobiluncus	0	0.0281324	0	0.00716736
	g__uncultured	0	0.00865614	0	0.00716736
	g__LWQ8	0	0.00865614	0	0.00716736
	g__Microcoleus_PCC-7113	0.00455261	0.0064921	0	0.00716736
	o__Cytophagales	0	0.0064921	0	0.00716736
	g__Georgenia	0.0482577	0	0	0.00716736
	g__Alcanivorax	0.00637366	0	0	0.00716736
	g__Rudaea	0	0	0	0.00716736
	g__Tahibacter	0	0	0	0.00716736
	g__Ignavigranum	0	0	0	0.00716736
	g__UCG-004	0	0	0	0.00716736
	g__Intestinimonas	0	0	0	0.00716736
	g__uncultured	0	0	0	0.00716736
	g__Labrys	0	0	0	0.00716736
	g__Thermodesulfovibrio	0	0	0	0.00716736
	g__Adlercreutzia	0	0	0	0.00716736
	g__BD7-11	0	0	0	0.00716736
	g__Rhodovastum	0	0	0	0.00716736
	g__Pleomorphomonas	0	0	0	0.00716736
	g__Nibribacter	0	0	0	0.00716736
	g__Anaerolineae	0	0	0	0.00716736
	g__Coenonia	0.00546314	0.0064921	0.0307276	0.00614345
	g__Negativibacillus	0	0	0.0184366	0.00614345
	g__Myroides	0.00728418	0.0129842	0.0107547	0.00614345
	g__Elizabethkingia	0.0118368	0	0.00921829	0.00614345
	g__Fluviicola	0.00546314	0	0.00921829	0.00614345
	g__Microcoleus_SAG_1449-1a	0	0	0.00921829	0.00614345
	g__Anaeroplasma	0	0.0367886	0.00768191	0.00614345
	g__Vulgatibacter	0	0	0.00768191	0.00614345
	g__Bacteroidales_RF16_group	0	0.00432807	0.00460914	0.00614345
	g__JG30-KF-CM66	0.00364209	0.00432807	0	0.00614345
	g__M55-D21	0	0.00432807	0	0.00614345
	g__Ornithobacterium	0.00910523	0	0	0.00614345
	g__OM27_clade	0.00819471	0	0	0.00614345
	g__Rhizorhapis	0.00819471	0	0	0.00614345
	g__uncultured	0.00455261	0	0	0.00614345
	g__Slackia	0.00364209	0	0	0.00614345
	g__Anaerolinea	0.00273157	0	0	0.00614345
	g__RBG-13-54-9	0.00182105	0	0	0.00614345
	g__Latescibacterota	0.00182105	0	0	0.00614345
	g__Coriobacteriaceae_UCG-002	0	0	0	0.00614345
	g__Lineage_IIa	0	0	0	0.00614345
	g__Kribbella	0	0	0	0.00614345
	g__Thermoflavimicrobium	0	0	0	0.00614345
	g__Sphaerisporangium	0	0	0	0.00614345
	g__HSB_OF53-F07	0	0	0	0.00614345
	g__Ketobacter	0	0	0	0.00614345
	g__Papillibacter	0	0	0	0.00614345
	g__uncultured	0	0	0	0.00614345
	g__Lachnoanaerobaculum	0.00455261	0	0.0768191	0.00511954
	g__RF39	0.00364209	0.0324605	0.0722099	0.00511954
	g__Proteus	0.00182105	0.00865614	0.00921829	0.00511954
	g__Salinivibrio	0	0	0.00768191	0.00511954
	g__uncultured	0	0.00432807	0.00614553	0.00511954
	g__uncultured	0	0	0.00460914	0.00511954
	g__Rhodocytophaga	0.00455261	0	0.00307276	0.00511954
	g__Syntrophomonas	0	0	0.00307276	0.00511954
	g__Limnochordaceae	0	0	0.00307276	0.00511954
	g__Asticcacaulis	0	0	0.00307276	0.00511954
	g__uncultured	0.00546314	0.0129842	0	0.00511954
	g__Family_XIII_AD3011_group	0.00546314	0.0108202	0	0.00511954
	g__[Eubacterium]_siraeum_group	0	0.0108202	0	0.00511954
	g__Eggerthella	0	0.00865614	0	0.00511954
	g__Desulfitibacter	0.0145684	0.0064921	0	0.00511954
	g__KD3-10	0	0.00432807	0	0.00511954
	g__Oribacterium	0.0109263	0	0	0.00511954
	g__MBNT15	0.00728418	0	0	0.00511954
	g__mle1-27	0.00364209	0	0	0.00511954
	g__Cephaloticoccus	0.00364209	0	0	0.00511954
	g__Tepidimonas	0	0	0	0.00511954
	g__Rokubacteriales	0	0	0	0.00511954
	g__Nitriliruptoraceae	0	0	0	0.00511954
	g__UCG-003	0	0	0	0.00511954
	g__mle1-7	0	0	0	0.00511954
	g__Actinotignum	0	0	0	0.00511954
	g__Thermopolyspora	0	0	0	0.00511954
	g__Pseudohongiella	0	0	0	0.00511954
	g__Coxiella	0	0	0	0.00511954
	o__Saccharimonadales	0	0	0	0.00511954
	f__Pedosphaeraceae	0	0	0	0.00511954
	g__Candidatus_Megaira	0	0	0	0.00511954
	g__Clostridium_sensu_stricto_5	0	0	0	0.00511954
	g__Crenobacter	0	0	0	0.00511954
	g__Anaerotruncus	0	0	0	0.00511954
	g__Paraclostridium	0	0	0	0.00511954
	g__Chitinimonas	0	0	0	0.00511954
	g__[Clostridium]_innocuum_group	0	0.0064921	0.032264	0.00409563
	g__Cardiobacterium	0	0.0432807	0.0261185	0.00409563
	g__Conexibacter	0.00637366	0.0129842	0.0184366	0.00409563
	c__Gammaproteobacteria	0.0109263	0	0.0122911	0.00409563
	g__Agromyces	0.00546314	0.0129842	0.00921829	0.00409563
	g__Gemmata	0.00364209	0.0064921	0.00768191	0.00409563
	g__Carnimonas	0.00819471	0	0.00768191	0.00409563
	g__SJA-15	0.00364209	0.0129842	0.00614553	0.00409563
	g__Natribacillus	0.00455261	0	0.00614553	0.00409563
	g__WPS-2	0.00546314	0	0.00460914	0.00409563
	g__Prevotellaceae_UCG-001	0	0.0194763	0.00307276	0.00409563
	g__Helicobacter	0	0.196927	0	0.00409563
	g__uncultured	0.00182105	0.00865614	0	0.00409563
	g__uncultured	0.00273157	0.00432807	0	0.00409563
	g__uncultured	0.0154789	0	0	0.00409563
	g__Hahella	0.00455261	0	0	0.00409563
	g__Rhodomicrobium	0.00455261	0	0	0.00409563
	g__Polymorphobacter	0.00455261	0	0	0.00409563
	g__Candidatus_Paracaedibacter	0	0	0	0.00409563
	o__Bacteroidales	0	0	0	0.00409563
	g__Pedosphaera	0	0	0	0.00409563
	g__WCHB1-41	0	0	0	0.00409563
	g__Roseiflexus	0	0	0	0.00409563
	g__Marinilutecoccus	0	0	0	0.00409563
	g__SM2D12	0	0	0	0.00409563
	g__MBA03	0	0	0	0.00409563
	g__Unknown_Family	0	0	0	0.00409563
	o__Flavobacteriales	0	0	0	0.00409563
	g__Acetitomaculum	0	0	0	0.00409563
	g__Anaerostignum	0	0	0	0.00409563
	g__Marinococcus	0	0	0	0.00409563
	g__A0839	0	0	0	0.00409563
	g__Alloiococcus	0	0	0	0.00409563
	g__Lineage_IIb	0	0	0	0.00409563
	f__Paenibacillaceae	0	0	0	0.00409563
	g__Pedosphaeraceae	0	0	0.0138274	0.00307172
	g__uncultured	0.00364209	0	0.00614553	0.00307172
	g__env.OPS_17	0	0	0.00614553	0.00307172
	g__Thermoanaerobacter	0	0	0.00307276	0.00307172
	g__uncultured	0	0.0367886	0	0.00307172
	g__GCA-900066575	0.00728418	0.0108202	0	0.00307172
	g__AKIW781	0	0.0108202	0	0.00307172
	g__NB1-j	0.00182105	0.0064921	0	0.00307172
	g__uncultured	0	0.0064921	0	0.00307172
	g__Oligella	0	0.0064921	0	0.00307172
	g__Pseudogracilibacillus	0.0100158	0	0	0.00307172
	g__Pricia	0.00364209	0	0	0.00307172
	g__Subgroup_17	0.00273157	0	0	0.00307172
	g__Entomoplasma	0.00182105	0	0	0.00307172
	g__Sphaerobacter	0.00182105	0	0	0.00307172
	g__Howardella	0.00182105	0	0	0.00307172
	g__Dongia	0	0	0	0.00307172
	g__Candidatus_Arthromitus	0	0	0	0.00307172
	p__Proteobacteria	0	0	0	0.00307172
	g__Sandaracinus	0	0	0	0.00307172
	g__SM1A02	0	0	0	0.00307172
	g__Obscuribacteraceae	0	0	0	0.00307172
	g__Fibrobacter	0	0	0	0.00307172
	g__Parasegetibacter	0	0	0	0.00307172
	f__Chloroflexaceae	0	0	0	0.00307172
	g__Aquimonas	0	0	0	0.00307172
	g__Siphonobacter	0	0	0	0.00307172
	g__Vitreoscilla	0	0	0	0.00307172
	g__vadinHA49	0	0	0	0.00307172
	g__Ohtaekwangia	0	0	0	0.00307172
	g__Constrictibacter	0	0	0	0.00307172
	g__B12-WMSP1	0	0	0	0.00307172
	g__uncultured	0	0	0	0.00307172
	g__uncultured	0	0	0	0.00307172
	g__Antarcticibacterium	0	0	0	0.00307172
	g__SH3-11	0	0	0	0.00307172
	g__NS9_marine_group	0	0	0	0.00307172
	g__Gracilibacteria	0	0	0	0.00307172
	g__Prosthecobacter	0	0	0	0.00307172
	g__Saccharimonadales	0.0109263	0	0.0445551	0.00204782
	g__Candidatus_Microthrix	0.0172999	0	0.019973	0.00204782
	f__Tannerellaceae	0	0	0.0107547	0.00204782
	g__uncultured	0	0	0.00921829	0.00204782
	g__Caldibacillus	0	0	0.00768191	0.00204782
	g__S085	0.00182105	0	0.00460914	0.00204782
	g__Glycomyces	0	0	0.00460914	0.00204782
	g__Bacteriovorax	0	0.00865614	0.00307276	0.00204782
	g__AB1	0.00182105	0.0064921	0.00307276	0.00204782
	g__uncultured	0.00364209	0.00432807	0.00307276	0.00204782
	g__Persicitalea	0.00455261	0	0.00307276	0.00204782
	g__uncultured	0.00273157	0	0.00307276	0.00204782
	g__Sericytochromatia	0.00273157	0	0.00307276	0.00204782
	g__Rickettsiella	0.00182105	0	0.00307276	0.00204782
	g__Candidatus_Saccharimonas	0	0.0367886	0	0.00204782
	g__UCG-010	0.00182105	0.0194763	0	0.00204782
	g__Mogibacterium	0.00728418	0	0	0.00204782
	g__uncultured	0.00364209	0	0	0.00204782
	f__Gemmataceae	0.00182105	0	0	0.00204782
	g__SHA-26	0	0	0	0.00204782
	g__Thermincola	0	0	0	0.00204782
	g__Leadbetterella	0	0	0	0.00204782
	g__Risungbinella	0	0	0	0.00204782
	g__Candidatus_Lloydbacteria	0	0	0	0.00204782
	g__Thiomicrorhabdus	0	0	0	0.00204782
	g__NS11-12_marine_group	0	0	0	0.00204782
	g__Oikopleura	0	0	0	0.00204782
	g__p-1088-a5_gut_group	0	0	0	0.00204782
	g__Elev-16S-573	0	0	0	0.00204782
	g__Calothrix_PCC-6303	0	0	0	0.00204782
	g__FFCH7168	0	0	0	0.00204782
	g__uncultured	0	0	0	0.00204782
	g__Succiniclasticum	0	0	0	0.00204782
	g__1921-3	0	0	0	0.00204782
	g__OLB14	0	0	0	0.00204782
	g__WN-HWB-116	0	0	0	0.00204782
	g__Irregularibacter	0	0	0	0.00204782
	g__Fimbriiglobus	0	0	0	0.00204782
	g__FCPS473	0	0	0	0.00204782
	g__[Streptomyces]_thermoautotrophicus	0	0	0	0.00204782
	g__Capnocytophaga	0	0	0.0952557	0
	g__TM7x	0	0	0.0568461	0
	g__Bilophila	0	0	0.0507006	0
	g__Allisonella	0	0	0.0476278	0
	g__Selenomonas	0	0	0.0384095	0
	g__GCA-900066755	0	0	0.0384095	0
	g__Sanguibacter	0.0327788	0.0302965	0.0353368	0
	g__Saccharimonadaceae	0	0	0.0338004	0
	g__[Eubacterium]_yurii_group	0	0	0.0307276	0
	g__Thermobifida	0	0	0.0291912	0
	g__Stomatobaculum	0	0	0.0291912	0
	g__Paraprevotella	0	0	0.0276549	0
	g__Johnsonella	0	0	0.0276549	0
	g__uncultured	0	0	0.0261185	0
	g__Chelativorans	0	0	0.0261185	0
	g__Psychrobacillus	0.0154789	0.0389526	0.0245821	0
	g__Kineosporia	0	0	0.0245821	0
	g__Anaeromyxobacter	0	0.0064921	0.0215093	0
	g__Thermomonospora	0	0	0.0215093	0
	g__Thermicanus	0.00546314	0.0129842	0.019973	0
	g__Mesorhizobium	0.0254946	0	0.019973	0
	g__Raineyella	0	0	0.019973	0
	g__uncultured	0.00273157	0	0.0184366	0
	f__Peptococcaceae	0	0	0.0184366	0
	g__Eikenella	0	0	0.0184366	0
	g__Pandoraea	0	0.0216403	0.0169002	0
	g__Lachnospiraceae_UCG-001	0	0.0151482	0.0169002	0
	g__UCG-008	0	0	0.0169002	0
	g__Monoglobus	0.00455261	0.0346245	0.0153638	0
	g__Promicromonospora	0.00728418	0	0.0138274	0
	g__Rhodanobacter	0.0100158	0.0151482	0.0122911	0
	f__Gemmatimonadaceae	0	0.00865614	0.0122911	0
	g__[Eubacterium]_nodatum_group	0.0200315	0	0.0122911	0
	g__Mobilicoccus	0.0163894	0	0.0122911	0
	g__B1-7BS	0	0	0.0122911	0
	g__Nesterenkonia	0.020942	0	0.0107547	0
	g__Phenylobacterium	0.0136578	0	0.0107547	0
	g__uncultured	0.00364209	0	0.0107547	0
	g__Enterorhabdus	0	0	0.0107547	0
	g__Stackebrandtia	0	0	0.0107547	0
	g__Abditibacterium	0.00273157	0.0194763	0.00921829	0
	f__Peptostreptococcaceae	0	0.00865614	0.00921829	0
	g__Pontibacter	0.0109263	0	0.00921829	0
	g__Cryomorpha	0.00455261	0	0.00921829	0
	g__uncultured	0.00182105	0	0.00921829	0
	g__Zixibacteria	0	0	0.00921829	0
	g__Paludibacter	0	0	0.00921829	0
	g__Terrimonas	0	0	0.00921829	0
	g__Crossiella	0	0	0.00921829	0
	g__AKYG587	0	0	0.00921829	0
	g__Subgroup_10	0.0409735	0	0.00768191	0
	g__uncultured	0.0245841	0	0.00768191	0
	g__uncultured	0.0100158	0	0.00768191	0
	g__Streptosporangium	0.00546314	0	0.00768191	0
	f__Isosphaeraceae	0.00273157	0	0.00768191	0
	g__Membranicola	0.00182105	0	0.00768191	0
	g__IS-44	0	0	0.00768191	0
	g__Listeria	0	0	0.00768191	0
	g__Aliidiomarina	0	0	0.00768191	0
	g__uncultured	0.00364209	0.0064921	0.00614553	0
	g__Algoriphagus	0.0127473	0	0.00614553	0
	g__Armatimonadales	0.00728418	0	0.00614553	0
	g__Ensifer	0.00455261	0	0.00614553	0
	g__Vermiphilaceae	0.00273157	0	0.00614553	0
	g__Chitinophaga	0	0	0.00614553	0
	g__Ramlibacter	0	0	0.00614553	0
	g__Butyricicoccus	0	0	0.00614553	0
	c__Parcubacteria	0	0	0.00614553	0
	g__Aliihoeflea	0	0	0.00614553	0
	g__Dasania	0	0	0.00614553	0
	g__Clade_II	0	0	0.00614553	0
	g__Hansschlegelia	0	0	0.00614553	0
	g__Salsuginibacillus	0	0	0.00614553	0
	g__Rikenellaceae	0	0.0822333	0.00460914	0
	g__Incertae_Sedis	0.0109263	0.0541008	0.00460914	0
	g__Crinalium_SAG_22.89	0	0.0108202	0.00460914	0
	c__Bacilli	0.00182105	0.00432807	0.00460914	0
	o__Lactobacillales	0.00637366	0	0.00460914	0
	g__SAR324_clade(Marine_group_B)	0.00364209	0	0.00460914	0
	f__Devosiaceae	0	0	0.00460914	0
	g__Geodermatophilus	0	0	0.00460914	0
	f__Succinivibrionaceae	0	0	0.00460914	0
	g__Lachnospiraceae_NC2004_group	0	0	0.00460914	0
	g__p-251-o5	0	0	0.00460914	0
	g__Oscillospira	0	0	0.00460914	0
	g__uncultured	0	0	0.00460914	0
	g__uncultured	0	0	0.00460914	0
	g__Rubrivirga	0.00637366	0.0151482	0.00307276	0
	p__Actinobacteriota	0	0.0151482	0.00307276	0
	g__Kyrpidia	0.00637366	0.0108202	0.00307276	0
	g__OM190	0.00273157	0.0064921	0.00307276	0
	g__Moduliflexaceae	0	0.0064921	0.00307276	0
	f__Desulfocapsaceae	0.0172999	0	0.00307276	0
	g__PLTA13	0.00546314	0	0.00307276	0
	f__Halomonadaceae	0.00273157	0	0.00307276	0
	g__uncultured	0	0	0.00307276	0
	g__Macellibacteroides	0	0	0.00307276	0
	g__Hydrogenispora	0	0	0.00307276	0
	g__Acetobacterium	0	0	0.00307276	0
	g__Bacteroidales_BS11_gut_group	0	0	0.00307276	0
	g__Nostoc_PCC-7107	0	0	0.00307276	0
	g__Asteroleplasma	0	0	0.00307276	0
	g__Rickettsia	0	0	0.00307276	0
	g__Gastranaerophilales	0	0.0757412	0	0
	f__Atopobiaceae	0	0.062757	0	0
	g__[Eubacterium]_xylanophilum_group	0	0.0432807	0	0
	g__Actinobacillus	0.0373314	0.0346245	0	0
	o__Bacillales	0.0300473	0.0346245	0	0
	g__Muribaculum	0	0.0324605	0	0
	g__Lysinibacillus	0	0.0324605	0	0
	g__Centipeda	0	0.0302965	0	0
	g__Cnuella	0.0100158	0.0216403	0	0
	g__Laceyella	0	0.0216403	0	0
	o__Cyanobacteriales	0	0.0216403	0	0
	g__Lacunisphaera	0.00182105	0.0194763	0	0
	g__Odoribacter	0.00273157	0.0173123	0	0
	g__uncultured	0.00273157	0.0173123	0	0
	g__Lacihabitans	0	0.0173123	0	0
	g__CAG-873	0	0.0173123	0	0
	g__Sporolactobacillus	0	0.0173123	0	0
	g__Geobacillus	0	0.0151482	0	0
	g__uncultured	0	0.0151482	0	0
	f__Nostocaceae	0	0.0151482	0	0
	f__Weeksellaceae	0	0.0151482	0	0
	g__uncultured	0.00546314	0.0129842	0	0
	g__[Eubacterium]_oxidoreducens_group	0	0.0129842	0	0
	g__Alicyclobacillus	0	0.0129842	0	0
	g__Desulfonispora	0	0.0129842	0	0
	g__Aneurinibacillus	0	0.0129842	0	0
	g__Subgroup_7	0	0.0108202	0	0
	p__Firmicutes	0	0.0108202	0	0
	g__Tyzzerella	0	0.0108202	0	0
	g__Sarcina	0	0.0108202	0	0
	g__Candidatus_Soleaferrea	0	0.0108202	0	0
	g__Ruminococcaceae	0	0.0108202	0	0
	g__Kroppenstedtia	0.00364209	0.00865614	0	0
	g__Candidatus_Stoquefichus	0.00273157	0.00865614	0	0
	g__Nocardia	0	0.00865614	0	0
	g__Oxobacter	0	0.00865614	0	0
	g__Alkaliphilus	0	0.00865614	0	0
	g__uncultured	0	0.00865614	0	0
	g__OLB13	0	0.00865614	0	0
	g__Succinivibrio	0	0.00865614	0	0
	g__11-24	0.00273157	0.0064921	0	0
	g__Novibacillus	0.00273157	0.0064921	0	0
	f__Butyricicoccaceae	0	0.0064921	0	0
	g__Prevotellaceae_NK3B31_group	0	0.0064921	0	0
	g__Empedobacter	0	0.0064921	0	0
	g__RBG-16-55-12	0	0.0064921	0	0
	g__Saccharofermentans	0	0.0064921	0	0
	g__ASF356	0	0.0064921	0	0
	g__uncultured	0	0.0064921	0	0
	g__Oceaniovalibus	0	0.0064921	0	0
	g__Phaselicystis	0.0109263	0.00432807	0	0
	g__A4b	0.00637366	0.00432807	0	0
	g__OLB12	0.00546314	0.00432807	0	0
	g__uncultured	0.00364209	0.00432807	0	0
	g__OLB8	0.00364209	0.00432807	0	0
	g__Neochlamydia	0.00182105	0.00432807	0	0
	f__Erysipelotrichaceae	0	0.00432807	0	0
	c__Bacteroidia	0	0.00432807	0	0
	g__Nitrosococcus	0	0.00432807	0	0
	g__uncultured	0	0.00432807	0	0
	f__Rubritaleaceae	0	0.00432807	0	0
	g__Meiothermus	0	0.00432807	0	0
	g__Catonella	0	0.00432807	0	0
	g__uncultured	0	0.00432807	0	0
	g__Herpetosiphon	0	0.00432807	0	0
	g__Fermentimonas	0	0.00432807	0	0
	g__Nonomuraea	0	0.00432807	0	0
	g__Thermomonas	0.0573629	0	0	0
	g__Janibacter	0.0437051	0	0	0
	g__Bradyrhizobium	0.040063	0	0	0
	g__uncultured	0.0327788	0	0	0
	g__Planococcus	0.0236736	0	0	0
	g__Woeseia	0.019121	0	0	0
	g__Euzebya	0.0182105	0	0	0
	g__Nitrosospira	0.0172999	0	0	0
	g__Roseococcus	0.0163894	0	0	0
	g__Panacagrimonas	0.0154789	0	0	0
	g__uncultured	0.0154789	0	0	0
	g__Lacibacter	0.0154789	0	0	0
	g__Methylophaga	0.0145684	0	0	0
	g__IMCC26207	0.0136578	0	0	0
	g__Oceanivirga	0.0136578	0	0	0
	g__Alcaligenes	0.0118368	0	0	0
	g__Oryzihumus	0.0109263	0	0	0
	f__Erwiniaceae	0.0100158	0	0	0
	g__BD2-11_terrestrial_group	0.0100158	0	0	0
	g__CCM11a	0.0100158	0	0	0
	g__Mycoplasma	0.00910523	0	0	0
	g__Polycyclovorans	0.00910523	0	0	0
	f__Geminicoccaceae	0.00910523	0	0	0
	g__Coriobacteriaceae_UCG-003	0.00819471	0	0	0
	g__Prosthecomicrobium	0.00819471	0	0	0
	g__Paludisphaera	0.00728418	0	0	0
	g__Sva0081_sediment_group	0.00728418	0	0	0
	g__[Ruminococcus]_torques_group	0.00637366	0	0	0
	g__WD2101_soil_group	0.00637366	0	0	0
	g__Miniimonas	0.00637366	0	0	0
	g__Propionibacterium	0.00637366	0	0	0
	o__Rhizobiales	0.00637366	0	0	0
	g__Bryocella	0.00637366	0	0	0
	g__Sandaracinobacter	0.00637366	0	0	0
	c__Acidobacteriae	0.00546314	0	0	0
	g__Subgroup_22	0.00546314	0	0	0
	g__uncultured	0.00546314	0	0	0
	g__Thermus	0.00546314	0	0	0
	g__PeM15	0.00546314	0	0	0
	g__Clade_Ia	0.00546314	0	0	0
	g__Pleurocapsa_PCC-7319	0.00546314	0	0	0
	g__Alkalibacterium	0.00546314	0	0	0
	g__Methylobacter	0.00546314	0	0	0
	g__Spongiibacter	0.00546314	0	0	0
	g__Pediococcus	0.00546314	0	0	0
	g__Geminicoccus	0.00546314	0	0	0
	g__Puia	0.00546314	0	0	0
	g__uncultured	0.00546314	0	0	0
	g__Eggerthia	0.00546314	0	0	0
	g__uncultured	0.00455261	0	0	0
	g__C1-B045	0.00455261	0	0	0
	g__uncultured	0.00455261	0	0	0
	f__Hungateiclostridiaceae	0.00455261	0	0	0
	g__Bradymonadaceae	0.00455261	0	0	0
	g__E1B-B3-114	0.00455261	0	0	0
	c__Acidimicrobiia	0.00455261	0	0	0
	g__Synechococcus_CC9902	0.00455261	0	0	0
	g__Senegalimassilia	0.00455261	0	0	0
	g__Ahniella	0.00455261	0	0	0
	g__Guyparkeria	0.00455261	0	0	0
	g__Ellin6067	0.00364209	0	0	0
	o__Omnitrophales	0.00364209	0	0	0
	g__Sediminivirga	0.00364209	0	0	0
	g__Anaerobiospirillum	0.00364209	0	0	0
	g__Subgroup_26	0.00364209	0	0	0
	f__Methylophagaceae	0.00364209	0	0	0
	g__uncultured	0.00364209	0	0	0
	g__RB41	0.00273157	0	0	0
	g__AKAU4049	0.00273157	0	0	0
	g__PMMR1	0.00273157	0	0	0
	f__Moraxellaceae	0.00273157	0	0	0
	g__Subgroup_11	0.00273157	0	0	0
	g__Salinimicrobium	0.00273157	0	0	0
	g__Fonticella	0.00273157	0	0	0
	g__Bradymonas	0.00273157	0	0	0
	g__AB-539-J10	0.00273157	0	0	0
	g__Anaerovorax	0.00182105	0	0	0
	o__Vicinamibacterales	0.00182105	0	0	0
	g__AKYH767	0.00182105	0	0	0
	g__Brumimicrobium	0.00182105	0	0	0
	g__uncultured	0.00182105	0	0	0
	g__Galbibacter	0.00182105	0	0	0
	g__Kapabacteriales	0.00182105	0	0	0
	g__Cyanobacteriaceae	0.00182105	0	0	0
	f__Corynebacteriaceae	0.00182105	0	0	0
	g__Reyranella	0.00182105	0	0	0
	o__Campylobacterales	0.00182105	0	0	0
	g__Candidatus_Midichloria	0	0	0	0
	g__Catellicoccus	0	0	0	0
	g__Pedomicrobium	0	0	0	0
	g__TRA3-20	0	0	0	0
	g__Opitutus	0	0	0	0
	g__Salipaludibacillus	0	0	0	0
	g__Lachnospiraceae_FCS020_group	0	0	0	0
	g__uncultured	0	0	0	0
	g__Lachnospiraceae_UCG-006	0	0	0	0
	o__Desulfuromonadia	0	0	0	0
	g__Aestuariimicrobium	0	0	0	0
	g__Microbacteriaceae	0	0	0	0
	g__0319-7L14	0	0	0	0
	o__Gaiellales	0	0	0	0
	g__Laribacter	0	0	0	0
	g__HOC36	0	0	0	0
	g__PB19	0	0	0	0
	f__Hyphomicrobiaceae	0	0	0	0
	o__Oscillospirales	0	0	0	0
	g__Geoalkalibacter	0	0	0	0
	f__Microscillaceae	0	0	0	0
	g__Tsukamurella	0	0	0	0
	g__uncultured	0	0	0	0
	g__Ellin6055	0	0	0	0
	g__Elusimicrobium	0	0	0	0
	f__Nocardiaceae	0	0	0	0
	g__Rhodoplanes	0	0	0	0
	g__Marvinbryantia	0	0	0	0
	g__Chryseolinea	0	0	0	0
	g__Syntrophus	0	0	0	0
	g__Sva0996_marine_group	0	0	0	0
	g__Family_XIII_UCG-001	0	0	0	0
	g__uncultured	0	0	0	0
	g__C0119	0	0	0	0
	g__S-70	0	0	0	0
	g__Mucispirillum	0	0	0	0
	g__Salinarimonas	0	0	0	0
	g__uncultured	0	0	0	0
	f__Prevotellaceae	0	0	0	0
	g__Anaerovibrio	0	0	0	0
	g__uncultured	0	0	0	0
	g__uncultured	0	0	0	0
	g__CHKCI001	0	0	0	0
	g__Entotheonellaceae	0	0	0	0
	g__Kibdelosporangium	0	0	0	0
	g__MSBL7	0	0	0	0
	g__Ellin517	0	0	0	0
	g__Denitratisoma	0	0	0	0
	g__Ethanoligenens	0	0	0	0
	g__Variovorax	0	0	0	0
	g__Subgroup_13	0	0	0	0
	g__Vicinamibacter	0	0	0	0
	g__Dethiobacter	0	0	0	0
	f__Vicinamibacteraceae	0	0	0	0
	o__Xanthomonadales	0	0	0	0
	g__Dechloromonas	0	0	0	0
	g__Uruburuella	0	0	0	0
	g__uncultured	0	0	0	0
	g__Ignavibacterium	0	0	0	0
	g__Alkanibacter	0	0	0	0
	g__Cetobacterium	0	0	0	0
	g__Paludibaculum	0	0	0	0
	g__Nitrolancea	0	0	0	0
	g__uncultured	0	0	0	0
	g__Actinophytocola	0	0	0	0
	g__Spirochaeta_2	0	0	0	0
	g__TX1A-55	0	0	0	0
	g__Limnochorda	0	0	0	0
	g__Sumerlaea	0	0	0	0
	g__Candidatus_Omnitrophus	0	0	0	0
	g__Pelosinus	0	0	0	0
	g__uncultured	0	0	0	0
	g__Shivajiella	0	0	0	0
	g__uncultured	0	0	0	0
	g__C39	0	0	0	0
	g__Arthrospira_PCC-7345	0	0	0	0
	g__Glaciecola	0	0	0	0
	g__Nitrososphaeraceae	0	0	0	0
	g__Candidatus_Actinomarina	0	0	0	0
	p__Myxococcota	0	0	0	0
