# Supplementary material for: Assessment of the Safety and Efficacy of an Oral Probiotic-Based Vaccine Against Aspergillus Infection in Captive-Bred Humboldt Penguins (Spheniscus humboldti)
Source: Front Immunol. 2022 May 13;13:897223. doi: 10.3389/fimmu.2022.897223 (PMC9137413; doi:10.3389/fimmu.2022.897223)
Supplement: Supplementary Table S3 — 3-OHB plasma levels in study penguins. [file Table_3.xlsx]

## Sheet: Feuil1
		3OHB (µmol/L)
		Group	Penguin n°	Sex	« T-1mo »	« T1mo »	« T3mo »
		Vaccine	11	F	539	617	416
			12	F	268	594	860
			13	F	302	688	232
			14	M	844	590	407
			15	M	359	332	379
			16	M	417	554	523
			17	F	775	517	461
			18	M	424	511	442
			19	M	616	468	909
			20	F	1029	809	774
		Placebo	21	F	435	278	999
			22	M	382	584	640
			23	F	363	224	231
			24*	M	536	208	550
			25	F	502	603	362
			26	M	795	774	889
			27	F	685	454	417
			28	F	405	940	593
			29	M	473	391	514
			30	M	747	600	845
		* Penguin n°24 accidentally swallowed a dose of vaccine and was removed from statistical analyses
